# Supplementary material for: A Pharmacokinetic–Pharmacodynamic Study of Protosappanoside D, a Component Derived from Biancaea decapetala Extracts, for Its Anti-Inflammatory Effects
Source: Int J Mol Sci. 2025 Apr 14;26(8):3694. doi: 10.3390/ijms26083694 (PMC12027796; doi:10.3390/ijms26083694)
Supplement: Supplementary file 1 [file ijms-26-03694-s001.zip]

Archive with 1 entries (1 files):
- ijms-3511982-supplementary.pdf
